# Supplementary material for: Fluorescence Polarization Immunoassay for Rapid, Sensitive Detection of the Herbicide 2,4-Dichlorophenoxyacetic Acid in Juice and Water Samples
Source: Biosensors (Basel). 2025 Jan 9;15(1):32. doi: 10.3390/bios15010032 (PMC11763590; doi:10.3390/bios15010032)
Supplement: Supplementary file 1 [file biosensors-15-00032-s001.zip]

Archive with 1 entries (1 files):
- biosensors-3365425-supplementary.pdf
